# Supplementary material for: Effective control measures considering spatial heterogeneity to mitigate the 2016–2017 avian influenza epidemic in the Republic of Korea
Source: PLoS One. 2019 Jun 13;14(6):e0218202. doi: 10.1371/journal.pone.0218202 (PMC6564009; doi:10.1371/journal.pone.0218202)
Supplement: S2 Table — (CSV) [file pone.0218202.s002.csv]

Date	Farm index
	0	1	2	3	4	5	6	7	8	9	10	11	12	13	14	15
2016-11-16	1	0	0	0	0	0	0	0	0	0	0	0	0	0	0	0
2016-11-17	1	0	0	0	0	0	0	0	0	0	0	0	0	0	0	0
2016-11-18	2	0	0	0	0	0	0	0	0	0	0	0	0	0	0	0
2016-11-19	4	0	0	1	0	0	0	0	0	0	0	0	0	0	0	0
2016-11-20	3	0	0	0	0	0	0	0	0	0	0	0	0	0	0	0
2016-11-21	3	0	0	1	0	0	0	0	0	0	0	0	0	0	0	0
2016-11-22	4	0	1	0	0	0	0	0	0	0	0	0	0	0	0	0
2016-11-23	4	0	0	0	0	0	0	0	1	0	0	0	0	0	0	0
2016-11-24	0	0	0	0	0	0	0	0	0	0	0	0	0	0	0	0
2016-11-25	0	0	0	0	0	0	0	0	2	0	2	0	0	0	0	0
2016-11-26	0	0	0	0	0	0	0	0	1	0	0	0	0	0	0	0
2016-11-27	0	0	0	0	0	0	0	0	0	0	0	0	0	0	0	0
2016-11-28	0	1	0	0	0	0	1	0	1	0	0	0	0	1	0	0
2016-11-29	0	0	0	0	0	0	0	0	3	0	0	0	0	0	1	0
2016-11-30	0	1	0	0	0	0	0	0	0	0	0	0	0	0	0	0
2016-12-01	0	1	0	0	0	0	0	0	0	0	0	0	0	0	0	0
2016-12-02	0	2	0	0	0	0	0	0	0	0	0	0	0	0	0	0
2016-12-03	0	0	1	0	0	0	0	0	1	0	0	0	0	0	0	0
2016-12-04	0	0	0	0	0	0	0	0	0	0	0	0	0	0	0	0
2016-12-05	0	0	0	0	0	0	0	0	1	0	0	0	0	0	1	0
2016-12-06	0	0	0	0	0	0	0	0	0	0	0	0	0	0	0	0
2016-12-07	0	0	0	1	0	0	0	0	0	0	0	0	0	0	0	0
2016-12-08	0	0	0	0	0	0	0	0	0	0	0	0	0	0	0	0
2016-12-09	0	0	0	0	0	0	0	0	0	0	0	0	0	0	0	0
2016-12-10	0	0	0	0	0	0	0	0	0	0	0	0	0	0	0	0
2016-12-11	0	0	0	0	0	0	0	0	0	0	0	0	0	0	0	0
2016-12-12	0	0	0	0	0	0	0	0	0	0	1	0	0	0	0	0
2016-12-13	0	0	0	0	0	0	0	0	0	0	0	0	0	0	0	0
2016-12-14	0	0	1	0	0	0	0	0	0	0	0	0	0	0	0	0
2016-12-15	0	0	0	0	0	0	0	0	0	0	0	0	0	0	0	0
2016-12-16	0	0	1	0	0	0	0	0	0	0	0	0	0	0	0	0
2016-12-17	0	0	0	0	0	0	0	0	0	0	0	0	0	0	0	0
2016-12-18	0	0	0	0	0	0	0	1	0	0	0	0	0	1	1	0
2016-12-19	0	0	0	0	0	0	0	0	0	0	0	0	0	0	1	0
2016-12-20	0	0	0	0	0	0	0	0	0	0	0	0	0	0	0	0
2016-12-21	0	0	0	0	0	0	0	0	0	0	0	0	0	0	0	0
2016-12-22	0	0	0	0	0	0	0	0	0	0	0	0	0	0	0	0
2016-12-23	0	0	0	0	0	0	0	0	0	0	0	0	0	0	0	0
2016-12-24	0	0	0	0	0	0	0	0	0	0	0	0	0	0	0	0
2016-12-25	0	0	0	0	0	1	0	0	0	0	0	0	0	0	0	0
2016-12-26	0	0	0	0	0	1	0	0	0	0	0	0	0	0	0	0
