# Supplementary material for: Effective control measures considering spatial heterogeneity to mitigate the 2016–2017 avian influenza epidemic in the Republic of Korea
Source: PLoS One. 2019 Jun 13;14(6):e0218202. doi: 10.1371/journal.pone.0218202 (PMC6564009; doi:10.1371/journal.pone.0218202)
Supplement: S3 Table — (CSV) [file pone.0218202.s003.csv]

Index	0	1	2	3	4	5	6	7	8	9	10	11	12	13	14	15
0	0	7.76	9.77	9.95	14.22	14.75	16.53	16.54	17.64	19.74	21.13	21.53	24.6	24.95	26.2	29.4
1	7.76	0	14.69	10.15	19.05	10.72	17.61	17.19	10.32	14.46	15	26.44	18.76	29.73	20.36	36.81
2	9.77	14.69	0	11.66	5.11	23.51	18.93	23.46	22.63	25.58	10.62	12.6	31.61	15.7	33.12	22.75
3	9.95	10.15	11.66	0	16.2	25.21	25.4	17.19	9.18	5.64	6.73	26.53	23.19	26.93	28.88	33.88
4	14.22	19.05	5.11	16.2	0	27.87	23.27	27.82	26.99	29.09	13.57	16.6	35.88	11.15	37.48	26.83
5	14.75	10.72	23.51	25.21	27.87	0	17.45	9.12	15.58	25.18	29.7	24.46	17.54	3856	18.03	32.93
6	16.53	17.61	18.93	25.4	23.27	17.45	0	26.22	28.76	42	31	8.99	34.71	34	29.33	16.07
7	16.54	17.19	23.46	17.19	27.82	9.12	26.22	0	9.51	17.16	23.91	35.22	9.48	38.51	11.29	45.59
8	17.64	10.32	22.63	9.18	26.99	15.58	28.76	9.51	0	9.97	18.05	32.38	15.34	37.67	17.62	42.74
9	19.74	14.46	25.58	5.64	29.09	25.18	42	17.16	9.97	0	8.3	35.33	23.01	30.89	25.29	44.84
10	21.13	15	10.62	6.73	13.57	29.7	31	23.91	18.05	8.3	0	24.34	31.08	28.66	33.36	34.5
11	21.53	26.44	12.6	26.53	16.6	24.46	8.99	35.22	32.38	35.33	24.34	0	45.5	27.34	47.69	8.03
12	24.6	18.76	31.61	23.19	35.88	17.54	34.71	9.48	15.34	23.01	31.08	45.5	0	46.56	18.22	55.78
13	24.95	29.73	15.7	26.93	11.15	38.56	34	38.51	37.67	30.89	28.66	27.34	46.56	0	48.16	37.52
14	26.2	20.36	33.12	28.88	37.48	18.03	29.33	11.29	17.62	25.29	33.36	47.69	18.22	48.16	0	46.85
15	29.4	36.81	22.75	33.88	26.83	32.93	16.07	45.59	42.74	44.84	34.5	8.03	55.78	37.52	46.85	0
