# Supplementary material for: Effective control measures considering spatial heterogeneity to mitigate the 2016–2017 avian influenza epidemic in the Republic of Korea
Source: PLoS One. 2019 Jun 13;14(6):e0218202. doi: 10.1371/journal.pone.0218202 (PMC6564009; doi:10.1371/journal.pone.0218202)
Supplement: S4 Table — This are gathered and translated from HPAI infection daily reports of the Ministry of Agriculture, Food and Rural Affairs [1]. (CSV) [file pone.0218202.s004.csv]

date	AI-reported	IP culling
2016-11-16	2	0
2016-11-17	1	0
2016-11-18	3	2
2016-11-19	6	0
2016-11-20	4	0
2016-11-21	5	1
2016-11-22	6	0
2016-11-23	6	2
2016-11-24	2	2
2016-11-25	7	3
2016-11-26	5	1
2016-11-27	1	0
2016-11-28	8	3
